# Supplementary material for: Ketone Supplementation in Trained and Physically Active Individuals: Effects on Athletic Performance and Metabolic Variables—A Systematic Review
Source: Life (Basel). 2026 Jul 10;16(7):1147. doi: 10.3390/life16071147 (PMC13412771; doi:10.3390/life16071147)
Supplement: Supplementary file 1 [file life-16-01147-s001.zip]

Archive with 2 entries (2 files):
- Supplementary Table S1 PRISMA_2020_checklist-mod.pdf
- Supplementary Table S2 GRADE.pdf
